# Supplementary material for: Assessing the availability and quality of COVID-19 mortality data in Europe: a comparative analysis
Source: Eur J Public Health. 2023 Jun 1;33(5):944–6. doi: 10.1093/eurpub/ckad088 (PMC10567233; doi:10.1093/eurpub/ckad088)
Supplement: ckad088_Supplementary_Data [file ckad088_supplementary_data.zip]

Archive with 3 entries (2 files):
- ckad088_Supplementary_Data/
- ckad088_Supplementary_Data/ejph-2023-01-sr-0001-File003.docx
- ckad088_Supplementary_Data/ejph-2023-01-sr-0001-File004.xlsx
