# Supplementary material for: Assessing the availability and quality of COVID-19 mortality data in Europe: a comparative analysis
Source: Eur J Public Health. 2023 Jun 1;33(5):944–6. doi: 10.1093/eurpub/ckad088 (PMC10567233; doi:10.1093/eurpub/ckad088)
Supplement: ckad088_Supplementary_Data [file ckad088_supplementary_data.zip › ckad088_Supplementary_Data/ejph-2023-01-sr-0001-File004.xlsx]

## Sheet: Raw data
	Country	Deaths			COVID19_deaths		COVID19_deaths
		2017-2019	2020	2021	first_2020	final_2020	first_2021	final_2021
	Albania	21991	27605	30580	1174		2041
	Austria	83131.3	91599	91962	7480	6491	9306	7857
	Belarus	119967			1414		4147
	Belgium	109243	126850	112291	19749	19837	8635	8563
	Bosnia and Herzegovina	38184	44427		4050	4438	9378
	Bulgaria	107511	124735	148995	7515	8554	23375	27588
	Croatia	52659	57023	62712	3860	4478	8633
	Cyprus	6001	6553	7110	122	131	524
	Czechia	112238	129289	139891	11888	10539	24408
	Denmark	54150	54645	57152	1286	1070	1979
	Estonia	15565	15811	18587	229	209	1703	1761
	Finland	54066	55488	57659	592	558	1136
	France	596522	654599	639000	64004	58281	56958	66282
	Germany	942222	985572	1023687	50378	39758	67782
	Greece	123252	131084	143584	4788		15920
	Hungary	130774	141002	155621	9537	8981	29649	24838
	Iceland	2250	2307	2333	29	30	8
	Ireland	31162	31765	33055	2270		3787
	Italy	633775	740317	709035	73604		63643
	Latvia	28269	28854	34600	626	701	3935
	Lithuania	38928	43547	47746	1800	2266	5597	7018
	Luxembourg	4301	4609	4489	502	495	413	417
	Malta	3649	4084	4163	219		258
	Moldova	36818	40717	45437	3110		7159
	Montenegro	6541	7293	9152	677		1724
	Netherlands	151912	168678	170972	11296	20137	9588	19562
	North Macedonia	20170	25755	28516	2488	2810	5478
	Norway	40765	40612	42001	433	414	947	843
	Poland	408920	477355	519517	28641	41442	68416
	Portugal	111534	123720	125185	6840	7107	12094
	Romania	262391	298651	334910	15596		43118
	Russia	1.81778e+06	2138586	2445509	57019	163300	251841	517795
	Serbia	102278	116454	136622	3163	10356	9525	27742
	Slovakia	53814	59089	73461	2138	3726	14497	14927
	Slovenia	20527	24016	23261	2956	3390	3168
	Spain	423649	493776	450687	54459	60358	37096
	Sweden	90974	98124	91958	9647	9441	5716	5319
	Switzerland	67280	76195	71192	7528	4902	4393
	Ukraine	406634	616835	714263	18533		77366
	United Kingdom	609298	689629	667042	75241		74682
	Data sources
	National statistical offices	(and national health authorities)
	Eurostat	https://ec.europa.eu/eurostat/databrowser/view/demo_gind/default/table?lang=en
	World Health Organization (WHO)	https://covid19.who.int/data
	No data (end of December 2022)

## Sheet: Sources of data
	Country	Data source for total number of deaths 2017–2021	Link	Data source for yearly Covid-19 deaths	Link
	Albania	INSTAT - Institute of Statistics. Births, deaths and marriages.	http://www.instat.gov.al/en/themes/demography-and-social-indicators/births-deaths-and-marriages/#tab3	No data
	Austria	Statistics Austria. Demographic characteristics of deceased.	Demographic characterstics of deceased - STATISTICS AUSTRIA - The Information Manager (statistik.at)	World Health Organization / Statistics Austria
	Belarus	National Statistics Committee of The Republic of Belarus.	National statistical committee of The Republic of Belarus (belstat.gov.by)	No data
	Belgium	Statbel - The Belgian Statistical Office. Mortality. Mortality rates, per sex and region, 2000-2021.	Mortality | Statbel (fgov.be)	Sciensano. Belgium COVID-19 Epidemiological Situation. Deaths.	https://datastudio.google.com/embed/reporting/c14a5cfc-cab7-4812-848c-0369173148ab/page/QTSKB
	Bosnia and Herzegovina	Agency of Statistics of Bosnia and Herzegovina. Population.	https://bhas.gov.ba/Calendar/Category/14#	World Health Organization
	Bulgaria	INFOSTAT - National Statistical Institute of Bulgaria. Deaths by districts, municipalities and sex.	https://infostat.nsi.bg/infostat/pages/reports/result.jsf?x_2=1033	INFOSTAT - National Statistical Institute of Bulgaria. Covid-19 Deaths.	https://www.nsi.bg/en/content/18863/covid-19-deaths
	Croatia	Croatian Bureau of Statistics. PRIRODNO KRETANJE STANOVNIŠTVA REPUBLIKE HRVATSKE U 2021.	STAN-2022-1-1 Prirodno kretanje stanovništva Republike Hrvatske u 2021. | Državni zavod za statistiku (dzs.hr)	Croatian Institute of Public Health. Izvješće o umrlim osobama u Hrvatskoj u 2020. godini.	https://www.hzjz.hr/wp-content/uploads/2021/10/Bilten_Umrli-_2020.pdf
	Cyprus	CYSTAT - Statistical Service. Deaths by age and sex, annual.	https://cystatdb.cystat.gov.cy/pxweb/en/8.CYSTAT-DB/8.CYSTAT-DB__Population__3.Births%20and%20Deaths/1830060E.px/table/tableViewLayout1/	Eurostat. Causes of death - deaths by country of residence and occurrence.	https://ec.europa.eu/eurostat/databrowser/view/HLTH_CD_ARO__custom_3546189/default/table?lang=en
	Czechia	Czech Statistical Office. Population and vital ststistics - selected territory.	Output object VDB (czso.cz)	Czech Statistical Office. Czech Demographic Handbook - 2020. Deaths by cause of death: 1994–2020.	https://www.czso.cz/csu/czso/czech-demographic-handbook-2020
	Denmark	Statistics Denmark. Deaths.	Deaths - Statistics Denmark (dst.dk)	Statistics Denmark. Deaths.	https://www.dst.dk/da/Statistik/emner/borgere/befolkning/doedsfald
	Estonia	Statistics Estonia. RV45: DEATHS BY SEX AND AGE GROUP.	RV45: DEATHS by Sex, Year and Age group. Statistical database	Statistics Estonia. DEATHS BY CAUSE OF DEATH, SEX AND AGE GROUP.	https://andmed.stat.ee/en/stat/rahvastik__rahvastikusundmused__surmad/RV56/table/tableViewLayout2
	Finland	Statistics Finland. 12at -- Vital statistics and population, 1749-2021.	Vital statistics by Year and Information. PxWeb	Statistics Finland. Deaths by underlying cause of death and by age in 2020, both sexes.	https://www.stat.fi/til/ksyyt/2020/ksyyt_2020_2021-12-10_tau_001_en.html
	France	Insee - The National Institute of Statistics and Economic Studies. Demography - Deaths of all ages - Metropolitan France.	Demography - Deaths of all ages - Metropolitan France | Insee	INED - French Institute for Demographic Studies. The Demography of COVID-19 Deaths .	https://dc-covid.site.ined.fr/en/data/france/
	Germany	DESTATIS - Federal Statistical Office of Germany. Deaths: Germany, years, sex, age years.	https://www-genesis.destatis.de/genesis/online?sequenz=tabelleErgebnis&selectionname=12613-0003&zeitscheiben=5&language=en#abreadcrumb	DESTATIS - Federal Statistical Office of Germany. Causes of Death.	https://www.destatis.de/EN/Themes/Society-Environment/Health/Causes-Death/_node.html;jsessionid=58635ABCF07591D5C853E4E511B55944.live721#sprg480832
	Greece	Hellenic Statistical Authority Hellenic Statistical Authority. Deaths.	https://www.statistics.gr/en/statistics/-/publication/SPO09/2021	No data
	Hungary	Hungarian Central Statistical Office. Number and rate of deaths, infant mortality, life expectancy at birth, deaths by main causes of death	22.1.1.9. Number and rate of deaths, infant mortality, life expectancy at birth, deaths by main causes of death (ksh.hu)	Hungarian Central Statistical Office. Number and rate of deaths, infant mortality, life expectancy at birth, deaths by main causes of death.	https://www.ksh.hu/stadat_files/nep/en/nep0009.html?utm_source=kshhu&utm_medium=banner&utm_campaign=theme-population-and-vital-events
	Iceland	Statistical Iceland. Deaths and crude death rate by sex and age 1841-2021.	PX-Web - Table (hagstofa.is)	Eurostat. Causes of death - deaths by country of residence and occurrence.	https://ec.europa.eu/eurostat/web/health/data/database
	Ireland	Central Statistics Office.	Vital Statistics - CSO - Central Statistics Office	No data
	Italy	Istat - Instituto Nazionale di Statistica. Demography in figures.	Mortality figures of the resident population (istat.it)	No data
	Latvia	Official statistics of Latvia. Deaths by sex and age 1920 - 2021.	Deaths by sex and age – Sex, Age and Time period. PxWeb (stat.gov.lv)	Eurostat. Causes of death - deaths by country of residence and occurrence.	https://ec.europa.eu/eurostat/web/health/data/database
	Lithuania	Statistics Lithuania. Official Statistics Portal.	Rodiklių duomenų bazė - Oficialiosios statistikos portalas	The Institute of Hygiene Lithuania. Causes of Death Register.	https://www.hi.lt/en/mortality-in-lithuania.html
	Luxembourg	LUSTAT - The Statistics Portal. Deaths by age groups and sex.	LUSTAT Data Explorer • Deaths by age groups and sex (statec.lu)	The luxembourgish data platform. COVID-19: Rapports journaliers.	https://data.public.lu/fr/datasets/covid-19-rapports-journaliers/#_
	Malta	Office of the Deputy Prime Minister - Ministry for Health. Deaths. Annual reports.	Deaths (gov.mt)	No data
	Moldova	National Bureau of Statistics of the Republic of Moldova. Deaths by sex, age and area, 2014-2021.	Deaths by Area, Ages, Years and Sex. PxWeb (statistica.md)	No data
	Montenegro	Monstat - Statistical Office of Montenegro. Deaths.	Statistical Office of Montenegro - MONSTAT	No data
	Netherlands	CBS - Statistics Netherlands. Statline. Mortality; key figures.	StatLine - Mortality; key figures (cbs.nl)	CBS - Statistics Netherlands.Deaths; underlying cause of death (shortlist), sex, age.	https://opendata.cbs.nl/statline/portal.html?_la=en&_catalog=CBS&tableId=7052eng&_theme=1118
	North Macedonia	State Statistical Office of Republic of North Macedonia. : Deaths and infant deaths by sex, 1994-2021.	2.1.22.24_mk.pdf (stat.gov.mk)	No data
	Norway	Statistics Norway. Deaths. Deaths by sex (M) 1986 - 2021.	https://www.ssb.no/en/statbank/table/08425/	Norwegian Institute of Public Heatlh. Cause of Death Register. Dødsfall etter kjønn, alder og dødsårsak − Total, Total, Antall dødsfall.	http://statistikkbank.fhi.no/dar/
	Poland	Statistics Poland. Basic rates and indicators regarding vital statistics (marriages, divorces, separations, deaths, natural increase).	http://swaid.stat.gov.pl/EN/Demografia_dashboards/Raporty_predefiniowane/RAP_DBD_DEM_4.aspx	Statistics Poland. Mortality and deaths by causes in 2020.	https://stat.gov.pl/en/topics/population/mortality-and-deaths-by-causes-/mortality-and-deaths-by-causes-in-2020,1,1.html
	Portugal	Statistics Portugal. Deaths (No.) by Place of residence (NUTS - 2013), Sex, Age group (Large group) and Day of death; Annual.	https://www.ine.pt/xportal/xmain?xpid=INE&xpgid=ine_indicadores&indOcorrCod=0010167&contexto=bd&selTab=tab2	PORDATA - Statistics about Portugal and Europe. Deaths of residents in Portugal by certain cause.	PORDATA - Deaths of residents in Portugal by certain cause
	Romania	National Institute for Statistics - ROMANIA. Death. POP206A - Deaths by sex, urban/ rural area and age group.	TEMPO Online (insse.ro)	No data
	Russia	Federal Service for State Statistics. Рождаемость, смертность и естественный прирост. Federal Service for State Statistics.	Demography (rosstat.gov.ru)	Federal Service for State Statistics. Demography.	Demography (rosstat.gov.ru)
	Serbia	Statistical Office of the Republic of Serbia. Deaths by causes of death, sex and age.	Pretraga diseminacione baze (stat.gov.rs)	Statistical Office of the Republic of Serbia. Deaths by causes of death, sex and age.
	Slovakia	Statistical Office of the Slovak Republic. Population and Migration.	Population and Migration (statistics.sk)	Statistical Office of the Slovak Republic. Deaths by Month of Death, Age, Sex and Causes of Death - SR-Area-Reg (monthly).	Deaths by Month of Death, Age, Sex and Causes of Death - SR-Area-Reg (monthly) [om3801mr] - DATAcube. (statistics.sk)
	Slovenia	SiStat - Statistical Office Republic of Slovenia. Basic data on deaths by sex, Slovenia, annually.	Basic data on death by SEX, YEAR and MEASURES. PxWeb (stat.si)	National Institute of Public Healt Slovenia. Umrli v povezavi s COVID-19, po spolu in starosti, Slovenija, letno.	08: Umrli v povezavi s COVID-19, po spolu in starosti, Slovenija, letno po spremenljivkah: Leto, Kazalnik, Starost in Spol. PxWeb (nijz.si)
	Spain	INE - Spanish Statistical Office. Demographic phenomena, by type of demographic phenomenon.	INEbase / Demography and population /Demographic phenomena /Death Statistics. Vital statistics / Latest data	INE - Spanish Statistical Office. Defunciones por causas (lista reducida) por sexo	Deaths according to causes (short list) by sex(14819) (ine.es)
	Sweden	Statistics Sweden. Deaths by region, age (during the year) and sex. Year 1968 - 2021.	Deaths by region, age, sex and year. PxWeb (scb.se)	The National Board of Health and Welfare. Cause of Death Register.	Statistikdatabaser - Dödsorsaksstatistik - Resultat (socialstyrelsen.se)
	Switzerland	Federal Statistical Office Switzerland. Deaths. Annual figures.	Deaths | Federal Statistical Office (admin.ch)	Federal Statistical Office. Specific causes of death.	Specific causes of death | Federal Statistical Office (admin.ch)
	Ukraine	State Statistics Service of Ukraine. Number of live births, deaths, by region. Archives.	State Statistics Service of Ukraine (ukrstat.gov.ua)	No data
	United Kingdom	Office for National Statistics. Vital statistics in the UK: births, deaths and marriages.	Vital statistics in the UK: births, deaths and marriages - Office for National Statistics (ons.gov.uk)	No data
	Data was retreived in the period: 2020-09-20–2020–09-30.
